# Supplementary material for: Effect of Poria cocos Terpenes: Verifying Modes of Action Using Molecular Docking, Drug-Induced Transcriptomes, and Diffusion Network Analyses
Source: Int J Mol Sci. 2024 Apr 24;25(9):4636. doi: 10.3390/ijms25094636 (PMC11083729; doi:10.3390/ijms25094636)
Supplement: Supplementary file 1 [file ijms-25-04636-s001.zip]

Archive with 6 entries (6 files):
- Supplementarty Materials File S4. pdbqt transform druggable 869 proteins.zip
- Supplementary Figures S1-S3.pdf
- Supplementary Materials File S1. Compounds CID Inchikey.xlsx
- Supplementary Materials File S2. kegg results.xlsx
- Supplementary Materials File S3. Druggable protein class FDA (20221227 version).xlsx
- Supplementary Table S1. Terpenes in Poria cocos.pdf
